# Supplementary material for: Mechanism and structural dynamics of sulfur transfer during de novo [2Fe-2S] cluster assembly on ISCU2
Source: Nat Commun. 2024 Apr 16;15:3269. doi: 10.1038/s41467-024-47310-8 (PMC11021402; doi:10.1038/s41467-024-47310-8)
Supplement: Supplementary file 6 — Source Data [file 41467_2024_47310_MOESM6_ESM.xlsx]

## Sheet: Fig. 3a
				Protein	n1	n2	n3	n4	n5	Average	S.D.	S.E.M.
				WT	100	100	100	100	100	100	0	0
				WT/ no Fe	7.92805	9.15684	6.85002	21.1458	22.6742	13.551	7.69323	3.44052
				WT/ no FXN	13.5073	43.1934	13.7401	28.9206	20.33	23.9383	12.464	5.57408
				C69S	55.5233	73.573	88.9035	75.8215	75.2785	73.82	11.9214	5.3314
				D71A	7.79314	5.71451	9.83694	7.67441		7.75475	1.68385	0.841924
				C95S	6.09365	16.6217	12.4326	8.29918		10.8618	4.6528	2.3264
				C130S	65.252	117.284	112.926	109.799		101.315	24.2374	12.1187
				H137A	82.3232	60.5899	75.7401	64.9748	66.4182	70.0092	8.82383	3.94614
				C138S	26.1415	15.2856	10.1588	6.69188		14.5695	8.48401	4.24201
				C69/95S	4.48908	14.3802	9.14414			9.33781	4.94842	2.85697
				C69/138S	-0.194858	0.472781	9.8148			3.36424	5.59631	3.23103
				C95/138S	24.1074	7.37253	11.0726			14.1842	8.79064	5.07528

## Sheet: Fig. 3b
						n1	% Persulfide
						t(Cys) / s	Cys69	Cys95	Cys130	Cys138
						0	2.27449	0.681501	1.2042	2.38689
						10	3.97946	1.83601	4.13471	37.6303
						20	4.01693	1.97564	3.84698	37.3411
						80	4.77874	4.20869	6.42931	45.1322
						320	7.47435	5.5146	8.79639	51.195
						n2	% Persulfide
						t(Cys) / s	Cys69	Cys95	Cys130	Cys138
						0	2.6457	0.835876	1.67859	6.64455
						10	5.19936	2.72294	4.27276	39.7639
						20	5.12048	4.04163	3.44744	34.2482
						80	5.46761	2.44309	4.77717	46.9136
						320	7.2796	2.85715	8.15789	54.5745
						n3	% Persulfide
						t(Cys) / s	Cys69	Cys95	Cys130	Cys138
						0	4.42475	1.16597	1.23674	3.9936
						10	5.60918	1.94124	2.47686	31.9957
						20	6.62183	2.27039	2.92063	39.6926
						80	8.45977	3.36584	3.72194	42.3891
						320	12.6951	7.40496	8.30735	54.5929
						average	% Persulfide
						t(Cys) / s	Cys69	Cys95	Cys130	Cys138
						0	3.11498	0.894448	1.37318	4.34168
						10	4.92934	2.16673	3.62811	36.4633
						20	5.25308	2.76256	3.40502	37.0939
						80	6.23537	3.33921	4.97614	44.8116
						320	9.14967	5.2589	8.42054	53.4541
						SEM	% Persulfide
						t(Cys) / s	Cys69	Cys95	Cys130	Cys138
						0	0.663596	0.142887	0.152997	1.24134
						10	0.489449	0.279758	0.577002	2.31715
						20	0.754886	0.645172	0.268255	1.57652
						80	1.12983	0.509859	0.787859	1.3159
						320	1.77359	1.31905	0.192814	1.12956

## Sheet: Fig. 3c
				n1	% Persulfide
				t(Cys) / s	Cys69	Cys95	Cys130	Cys138
				0	0.337602	0	0.0580176	0
				10	0.281309	0	0.0994613	0.15648
				20	0.715116	0.0573974	0.144949	0.933573
				80	2.75362	1.78657	1.19234	2.49583
				320	15.2383	14.7233	8.27526	15.4082
				n2	% Persulfide
				t(Cys) / s	Cys69	Cys95	Cys130	Cys138
				0	0	4.16273	0.703752	0.26851
				10	0.921868	0.431523	1.30305	1.41218
				20	1.24148	0.754517	1.35109	2.2191
				80	3.84443	3.45512	2.05575	4.76193
				320	17.3839	15.2363	8.80772	17.1068
				n3	% Persulfide
				t(Cys) / s	Cys69	Cys95	Cys130	Cys138
				0	5.474	2.08108	1.74247	4.59712
				10	6.03707	2.81222	1.72987	5.17001
				20	5.7716	3.52437	1.98135	5.85312
				80	10.1857	7.43467	3.16429	9.40994
				320	24.3323	19.173	8.35469	20.8526
				average	% Persulfide
				t(Cys) / s	Cys69	Cys95	Cys130	Cys138
				0	1.9372	2.08127	0.834748	1.62188
				10	2.41342	1.08125	1.04413	2.24622
				20	2.57607	1.44543	1.15913	3.00193
				80	5.59458	4.22546	2.13746	5.5559
				320	18.9849	16.3775	8.47922	17.7892
				SEM	% Persulfide
				t(Cys) / s	Cys69	Cys95	Cys130	Cys138
				0	1.77108	1.20168	0.490652	1.48964
				10	1.82124	0.874405	0.48814	1.50616
				20	1.60498	1.05877	0.538743	1.4731
				80	2.31705	1.67534	0.570716	2.03503
				320	2.74454	1.40556	0.165839	1.60828

## Sheet: Fig. 3d 
				n1	0	10	20	80	320
				Cys69	2.08532	1.67163	1.61663	3.90168	7.97001
				Cys95	0.884044	0.336953	0.531289	1.64912	5.00968
				Cys130	0.384561	0.43731	0.342772	1.73917	3.79767
				Cys138	1.47996	2.22429	5.16954	19.5153	38.4852
				n2	0	10	20	80	320
				Cys69	2.36661	1.6336	2.61811	4.5613	9.36609
				Cys95	1.15033	0.479263	0.674031	2.62108	4.79147
				Cys130	1.05959	0.804126	1.01042	2.63631	4.27305
				Cys138	2.62894	2.73305	4.8704	18.404	34.6017
				n3	0	10	20	80	320
				Cys69	6.75697	6.58455	8.60168	10.7288	14.3363
				Cys95	2.67512	3.86874	4.37972	4.66681	7.81357
				Cys130	1.96655	2.20529	2.27506	3.34521	4.97234
				Cys138	4.60875	7.41037	10.1677	23.2137	40.6064
				average	0	10	20	80	320
				Cys69	3.7363	3.29659	4.27881	6.39726	10.5575
				Cys95	1.56983	1.56165	1.86168	2.979	5.87158
				Cys130	1.1369	1.14891	1.20942	2.57356	4.34769
				Cys138	2.90588	4.12257	6.73588	20.3777	37.8978
				SEM	0	10	20	80	320
				Cys69	1.51252	1.64401	2.18068	2.17412	1.93191
				Cys95	0.557966	1.15428	1.25969	0.889323	0.973038
				Cys130	0.458315	0.538701	0.56661	0.464684	0.341144
				Cys138	0.913757	1.65045	1.71808	1.45386	1.75814

## Sheet: Fig. 3e
					0 °C								rt
				n1	0	<1	5	10	20	40	80	320	10
				Cys69	1.23265	1.20822	1.91601	1.81296	3.25958	3.29967	4.093	5.20249	3.67213
				Cys95	0.030349	0.0921642	0.292389	0.745394	1.4121	1.01392	2.05742	3.03578	1.70381
				Cys130	0.141419	0.115542	1.08734	1.27172	1.60355	1.62442	2.46449	3.58196	2.8175
				Cys138	0.990607	5.60761	20.4199	26.6874	41.1203	42.5878	50.2132	55.6624	45.8976
				n2	0	<1	5	10	20	40	80	320	10
				Cys69	1.37472	1.47741	2.71977	3.05727	3.57981	3.85502	4.72029	6.06557	4.06807
				Cys95	0.156327	0.15028	0.574123	0.314189	1.40692	1.43664	2.12742	3.26175	2.16385
				Cys130	0.446834	0.477332	1.57679	1.48233	2.20464	2.07134	2.78178	3.86695	3.26932
				Cys138	1.33104	6.12245	20.1664	25.2941	38.9468	38.8978	38.8624	54.4853	46.1842
				n3	0	<1	5	10	20	40	80	320	10
				Cys69	4.10479	4.34451	5.49029	5.61779	5.99609	6.54551	7.18516	10.2652	7.20305
				Cys95	0.909698	0.817488	1.2992	1.43552	1.59659	1.81454	2.43351	4.18403	2.97249
				Cys130	1.30477	1.06998	1.33242	1.64147	2.02403	2.00495	2.70698	3.54663	3.27047
				Cys138	3.66612	5.02558	15.523	21.4558	32.4297	36.9259	42.6782	47.5795	40.764
				average	0	<1	5	10	20	40	80	320	10
				Cys69	2.23739	2.34338	3.37536	3.49601	4.27849	4.56673	5.33282	7.17776	4.98108
				Cys95	0.365458	0.353311	0.721905	0.831701	1.47187	1.4217	2.20612	3.49385	2.28005
				Cys130	0.631007	0.554284	1.33218	1.46517	1.94407	1.90024	2.65108	3.66518	3.1191
				Cys138	1.99592	5.58521	18.7031	24.4791	37.4989	39.4705	43.9179	52.5757	44.2819
				SEM	0	<1	5	10	20	40	80	320	10
				Cys69	0.934601	1.00358	1.08262	1.12005	0.863759	1.00229	0.943708	1.56371	1.11685
				Cys95	0.274539	0.232694	0.299888	0.326564	0.0623791	0.231238	0.115477	0.351199	0.370814
				Cys130	0.348226	0.278195	0.141292	0.107083	0.178065	0.139235	0.095764	0.101398	0.1508
				Cys138	0.840863	0.316836	1.59174	1.56427	2.61111	1.65936	3.33479	2.5211	1.76093

## Sheet: Fig. S9a
					n1	% Persulfide
					t(Cys) / s	Cys158/163	Cys308	Cys381
					0	0.374561	0	2.09553
					10	0.662303	0	30.8265
					20	0.787004	0	29.6588
					80	1.60231	1.51296	45.5097
					320	3.44349	0.646355	38.5921
					n2	% Persulfide
					t(Cys) / s	Cys158/163	Cys308	Cys381
					0	0.611528	1.48297	2.76761
					10	1.27367	4.46546	32.2696
					20	1.87803	5.8529	31.508
					80	2.4236	3.71344	44.3295
					320	4.36803	7.38208	39.724
					n3	% Persulfide
					t(Cys) / s	Cys158/163	Cys308	Cys381
					0	0.386013	1.31733	4.28489
					10	0.977111	1.53003	23.7562
					20	1.39625	1.26587	27.7936
					80	2.34492	3.46608	34.5672
					320	6.72333	7.50521	45.9637
					average	% Persulfide
					t(Cys) / s	Cys158/163	Cys308	Cys381
					0	0.457367	0.933435	3.04934
					10	0.971027	1.9985	28.9507
					20	1.35376	2.37292	29.6535
					80	2.12361	2.89749	41.4688
					320	4.84495	5.17788	41.4266
					SEM	% Persulfide
					t(Cys) / s	Cys158/163	Cys308	Cys381
					0	0.0771511	0.469161	0.647522
					10	0.176512	1.31018	2.63047
					20	0.315668	1.77795	1.07224
					80	0.261639	0.69594	3.46756
					320	0.976377	2.26604	2.29195

## Sheet: Fig. S9b
		n1	% Persulfide
		t(Cys) / s	Cys158/163	Cys308	Cys381
		0	0	0	0.518957
		10	0.610647	0	27.5107
		20	0.8673	0	27.4808
		80	1.32523	0.5916	33.4702
		320	2.29925	1.65407	35.3315
		n2	% Persulfide
		t(Cys) / s	Cys158/163	Cys308	Cys381
		0	0.35044	0	1.40185
		10	1.15054	6.53411	30.363
		20	1.90156	2.80894	28.8995
		80	2.38818	6.61491	33.5852
		320	3.12164	5.59054	36.7834
		n3	% Persulfide
		t(Cys) / s	Cys158/163	Cys308	Cys381
		0	1.04507	0.749905	4.71442
		10	3.31627	4.67091	33.9309
		20	3.84874	4.83167	35.102
		80	5.44267	7.09929	43.3232
		320	8.14633	9.33518	46.6476
		average	% Persulfide
		t(Cys) / s	Cys158/163	Cys308	Cys381
		0	0.465168	0.249968	2.21174
		10	1.69249	3.73501	30.6015
		20	2.20587	2.54687	30.4941
		80	3.05203	4.7686	36.7929
		320	4.52241	5.5266	39.5875
		SEM	% Persulfide
		t(Cys) / s	Cys158/163	Cys308	Cys381
		0	0.30709	0.249968	1.27703
		10	0.826716	1.94341	1.85718
		20	0.874012	1.40093	2.34004
		80	1.23408	2.09318	3.26534
		320	1.82745	2.21758	3.55485

## Sheet: Fig. S9c 
		n1	0	10	20	80	320
		Cys158/163	1.18957	0.891779	1.21347	1.51211	1.7352
		Cys308	0.518809	1.35685	1.89089	2.53277	2.70278
		Cys381	3.66843	32.5744	33.2403	38.0698	35.6384
		n2	0	10	20	80	320
		Cys158/163	1.33248	1.09799	1.51567	1.82642	2.18317
		Cys308	1.92452	1.62381	2.14229	2.49746	2.32132
		Cys381	4.48725	32.3221	32.7565	38.7163	36.0455
		n3	0	10	20	80	320
		Cys158/163	0.467225	1.20828	1.182	1.61012	2.51403
		Cys308	0.699678	1.96784	1.94765	2.15009	3.54362
		Cys381	5.06452	30.6056	36.2996	30.1512	35.0378
		average	0	10	20	80	320
		Cys158/163	0.996425	1.06602	1.30371	1.64955	2.14413
		Cys308	1.04767	1.6495	1.99361	2.39344	2.85591
		Cys381	4.40673	31.834	34.0988	35.6458	35.5739
		SEM	0	10	20	80	320
		Cys158/163	0.267797	0.092754	0.106368	0.0928503	0.225676
		Cys308	0.441525	0.176844	0.0761253	0.122101	0.36106
		Cys381	0.405022	0.618531	1.10922	2.75361	0.292679

## Sheet: Fig. S9d 
							% Persulfide
					t(Cys) / s	Complex	NFS1 Cys381	ISCU2 Cys69	ISCU2 Cys95	ISCU2 Cys130	ISCU2 Cys138
					0 s	NIAU	1.14118	0.0920944	0	0	0.0817242
						NIAUX	1.20935	0.136082	0	0	0.211967
						NIAU(C138S)	1.20153	0.531175	0.0441666	0.165449	-
						NIAU(C138S)X	1.12396	0.33396	0.0487073	0	-
					10 s	NIAU	20.3544	0.147377	0	0	1.01271
						NIAUX	22.8967	0.50816	0.0587091	0.775428	17.1924
						NIAU(C138S)	24.6707	0.561979	0.0548583	0	-
						NIAU(C138S)X	21.7923	0.25498	0.100411	0.0148595	-
					80 s	NIAU	20.7781	0.575638	0.0614377	0.197155	7.61065
						NIAUX	26.3473	1.1584	0.143962	1.59947	24.0965
						NIAU(C138S)	23.9559	1.55915	0.304628	0.217029	-
						NIAU(C138S)X	21.9624	1.39481	0.293678	0.147172	-

## Sheet: Fig. S9e
			n1	0	<1	5	10	20	40	80	320	10
			Cys158/163	0.287639	0.540795	0.531516	0.508619	0.655459	0.678436	1.02958	2.10331	1.21719
			Cys308	0.0469365	0.33157	0.883279	1.8782	1.29283	1.24125	1.19724	2.19471	2.46258
			Cys381	1.92037	25.5134	30.3004	28.0585	27.8492	27.8291	31.7429	38.8823	30.6845
			n2	0	<1	5	10	20	40	80	320	10
			Cys158/163	0.343176	0.622205	0.647237	0.697858	0.746128	0.863486	1.09994	2.46804	1.50437
			Cys308	0.0161827	1.00759	0.324267	0.787683	1.13213	0.131287	1.91537	3.15135	1.95895
			Cys381	2.23451	25.7988	29.684	29.6375	28.1662	28.0202	31.4549	39.6427	32.8809
			n3	0	<1	5	10	20	40	80	320	10
			Cys158/163	0.245862	1.18732	0.902879	0.889899	0.911633	1.16646	1.55628	3.24492	1.69303
			Cys308	12.1111	1.96181	2.30573	1.0906	0.96128	1.87234	2.17644	4.34049	2.28062
			Cys381	2.86024	23.2245	21.3947	20.8094	20.2259	22.1783	27.2182	33.2176	32.9031
			average	0	<1	5	10	20	40	80	320	10
			Cys158/163	0.292226	0.783442	0.693877	0.698792	0.771073	0.902795	1.2286	2.60542	1.47153
			Cys308	4.05809	1.10032	1.17109	1.25216	1.12875	1.08163	1.76302	3.22885	2.23405
			Cys381	2.33837	24.8456	27.1264	26.1685	25.4138	26.0092	30.1387	37.2475	32.1562
			SEM	0	<1	5	10	20	40	80	320	10
			Cys158/163	0.0281855	0.203304	0.10971	0.110067	0.0749953	0.142246	0.165093	0.336636	0.138342
			Cys308	4.02654	0.472888	0.589822	0.325003	0.0957253	0.508896	0.292755	0.620642	0.147236
			Cys381	0.276243	0.814718	2.87136	2.71802	2.59556	1.91625	1.46259	2.0269	0.735838
